# Supplementary material for: Impact of MnTBAP and Baricitinib Treatment on Hutchinson–Gilford Progeria Fibroblasts
Source: Pharmaceuticals (Basel). 2022 Jul 29;15(8):945. doi: 10.3390/ph15080945 (PMC9415676; doi:10.3390/ph15080945)
Supplement: Supplementary file 1 [file pharmaceuticals-15-00945-s001.zip]

Archive with 1 entries (1 files):
- pharmaceuticals-1740974-supplementary.pdf
